# Supplementary material for: GC-MS-Based Metabolomics for the Smut Fungus Ustilago maydis: A Comprehensive Method Optimization to Quantify Intracellular Metabolites
Source: Front Mol Biosci. 2020 Aug 19;7:211. doi: 10.3389/fmolb.2020.00211 (PMC7468419; doi:10.3389/fmolb.2020.00211)
Supplement: TABLE S1 — Selected reaction monitoring (SRM) transitions for GC-MS/MS analysis. [file Table_1.xlsx]

## Sheet: SRM method
Table S1: Selected reaction monitoring (SRM) transitions for GC-MS/MS analysis
Name	Retention time (min)	Mass	Product Mass	Collision Energy
Pyruvate	4.25	115.1	74.1	6
Pyruvate	4.25	158.1	130.1	6
Pyruvate	4.25	174.1	115.1	10
Lactate	4.3	191.1	147.1	8
Lactate	4.3	219.1	147.1	10
Lactate	4.3	219.1	191.1	6
Alanine	4.66	116.1	73.1	10
Alanine	4.66	190.1	147.1	10
Valine	5.65	144.1	73.1	12
Valine	5.65	218.1	100.1	6
Glycerol	6.1	117	89.1	8
Glycerol	6.1	205	147.1	6
Glycerol	6.1	218	191.2	6
Leucine	6.14	158.1	102.1	6
Leucine	6.14	232.2	147.1	10
Isoleucine	6.34	158	102.1	6
Isoleucine	6.34	218.1	73.1	14
Isoleucine	6.34	232.2	147.1	10
Proline	6.44	142	73.1	12
Proline	6.44	216.1	147.1	12
Glycine	6.49	248.1	147.1	12
Glycine	6.49	276.1	248.2	8
Succinate	6.54	129.1	75	10
Succinate	6.54	172.1	113.1	8
Succinate	6.54	247.1	147.1	6
Uracil	6.77	241.1	126.1	8
Uracil	6.77	255.1	185	16
Uracil	6.77	255.1	239.1	10
Itaconate	6.79	131	115	10
Itaconate	6.79	259.1	131	24
Itaconate	6.79	259.1	147.1	8
Fumarate	6.85	143	75.1	12
Fumarate	6.85	245.1	147.1	10
Fumarate	6.85	245.1	217.1	6
Serine	6.89	188.1	73.1	12
Serine	6.89	204.1	188.2	6
Serine	6.89	218.1	73.1	14
Threonine	7.12	117	73.1	8
Threonine	7.12	218.1	128.1	8
Threonine	7.12	291.2	129.1	6
Beta-alanine	7.54	248.1	147.1	14
Beta-alanine	7.54	290.1	248.2	8
Malate	7.99	233.1	189.2	6
Malate	7.99	233.1	191.1	6
Malate	7.99	245.1	147.1	10
Meso-Erythritol	8.1	205.1	117.1	8
Meso-Erythritol	8.1	217.1	129.1	8
Meso-Erythritol	8.1	307.2	217.2	6
Aspatic acid	8.26	202.1	73.1	16
Aspatic acid	8.26	218.1	100.1	8
Aspatic acid	8.26	232.1	188.2	6
Methionine	8.33	128.1	73.1	10
Methionine	8.33	176.1	128.1	8
Methionine	8.33	250.1	202.2	6
Pyroglutamate	8.38	156.1	73.1	6
Pyroglutamate	8.38	230.1	147.1	10
Pyroglutamate	8.38	258.1	230.2	8
a-KG	8.73	198.1	170.1	6
a-KG	8.73	288.1	198.1	6
a-KG	8.73	304.1	156.1	6
PEP	8.91	243.1	211.1	8
PEP	8.91	369.1	217.1	8
PEP	8.91	369.1	299.1	8
Glutamate	9.1	156.1	73.1	10
Glutamate	9.1	246.1	128.1	10
Glutamate	9.1	246.1	156.1	6
Phenylalanine	9.28	192.1	73.1	14
Phenylalanine	9.28	218.1	100.1	8
Xylose	9.35	103.1	73.1	6
Xylose	9.35	217.1	129.1	8
Xylose	9.35	307.2	217.2	6
Arabinose	9.41	103	73.1	6
Arabinose	9.41	217.1	129.1	8
Arabinose	9.41	307.2	217.2	6
Ribose	9.56	277.1	189.1	6
Ribose	9.56	307.1	129.1	12
Ribose	9.56	307.1	277.2	6
Xylitol	9.84	277.2	189.1	6
Xylitol	9.84	307.2	217.2	6
Xylitol	9.84	319.2	229.2	8
Ribitol	10.06	205.1	117.1	8
Ribitol	10.06	217.1	129.1	8
Ribitol	10.06	319.2	129.1	10
DHAP	10.31	400.1	299.2	12
DHAP	10.31	400.1	315.2	12
DHAP	10.31	400.1	369.2	8
Aconitate	10.39	229.1	147.1	10
Aconitate	10.39	285.1	147.1	10
Aconitate	10.39	375.1	285.1	6
G3P	10.48	328.1	298.2	10
G3P	10.48	328.1	313.2	8
G3P	10.48	357.1	341.2	8
G3P	10.48	445.1	299.2	8
2-PG	10.7	387.1	299.1	14
2-PG	10.7	459.2	299.2	10
3-PG	11.07	357.1	299.1	10
3-PG	11.07	387.1	299.1	14
3-PG	11.07	459.2	299.1	10
Iso/citrate	11.26	273.1	183.1	8
Iso/citrate	11.26	347.1	257.1	8
Iso/citrate	11.26	363.1	273.2	6
Iso/citrate	11.26	465.2	347.2	8
Fructose	11.99	103.1	73.1	6
Fructose	11.99	217.1	129.1	8
Fructose	11.99	307.1	217.2	6
Mannose	12.24	160.1	73.1	10
Mannose	12.24	205.1	73.1	16
Mannose	12.24	319.1	129.1	8
Adenine	12.34	192.1	165.1	12
Adenine	12.34	264.1	192.2	12
Adenine	12.34	279.1	264.2	8
Glucose	12.44	160.1	73.1	12
Glucose	12.44	205.1	117.1	8
Glucose	12.44	319.1	129.1	8
E4P	12.718	211	181	10
E4P	12.718	341.1	225.1	8
E4P	12.718	357.1	341.1	10
Mannitol	12.97	205.1	117.1	8
Mannitol	12.97	307.1	217.1	6
Mannitol	12.97	319.1	129.1	8
Sorbitol	13.08	205.1	117.1	8
Sorbitol	13.08	307.2	217.2	6
Sorbitol	13.08	319.1	129.1	8
Tyrosine	13.28	179.1	73.1	12
Tyrosine	13.28	218.1	100.1	10
Tyrosine	13.28	280.1	192.2	8
gluconate	13.916	292.2	130.1	12
gluconate	13.916	319.2	129.1	8
gluconate	13.916	333.2	171.1	8
Pantothenate	13.93	247.2	157.2	6
Pantothenate	13.93	291.1	201.2	6
Pantothenate	13.93	420.2	159.1	10
Myo-Inositol	14.88	217.1	143.1	10
Myo-Inositol	14.88	305.1	217.1	10
Myo-Inositol	14.88	318.1	215.2	10
Ri5P	14.971	315.1	299.1	10
Ri5P	14.971	403.1	299.1	10
Ri5P	14.971	459.2	315.2	8
Ru5P	15.026	341.1	225.2	10
Ru5P	15.026	357.1	299.2	10
Ru5P	15.026	387.2	299.2	12
Tryptophan	15.96	202.1	73.1	14
Tryptophan	15.96	291.2	101.1	16
Tryptophan	15.96	291.2	129.1	10
F6P	16.45	217.1	129.1	8
F6P	16.45	357.1	299.2	10
F6P	16.45	459.2	315.2	6
G6P	16.53	357.1	299.2	10
G6P	16.53	387.1	299.2	22
G6P	16.53	471.2	387.3	8
6PG	17.13	333.2	143.1	14
6PG	17.13	387.1	299.1	20
6PG	17.13	471.2	387.2	8
S7P	17.75	315.1	299.1	10
S7P	17.75	357.1	299.2	10
S7P	17.75	471.2	387.2	10
Sucrose	18.11	217.1	129.1	10
Sucrose	18.11	361.1	169.1	10
Sucrose	18.11	361.1	243.2	8
Trehalose	18.57	204.1	189.1	8
Trehalose	18.57	217.1	129.1	6
Trehalose	18.57	271.1	243.2	6
Trehalose	18.57	361.1	271.2	6

## Sheet: Washing
Table S2: Metabolite levels while applying different washing steps
Component Name	SB 1X			SB 2X			SB 3X
2-PG	0.000109237	7.57673e-05	8.55709e-05	0.000119839	7.45025e-05	0.000102215	0.000143875	8.85403e-05	0.000108026
3-PG	8.84136e-05	7.22407e-05	6.85739e-05	0.000148762	8.92104e-05	0.000121987	0.000179304	9.74589e-05	0.000121897
6PG	2.47012e-05	2.82294e-05	0	0.000117232	0.000109411	0.000154059	5.84011e-05	8.66745e-05	0.000125794
aconitate	0.00125481	0.00113381	0.00122703	0.0010247	0.000917779	0.00104816	0.00164057	0.000959629	0.00117039
alanine	0.0574286	0.0642849	0.00692695	0.114444	0.0769959	0.337314	0.0647835	0.20943	0.288375
α-ketoglutarate	0.00177855	0.00147004	0.00162817	0.00159852	0.00113634	0.00140735	0.00198768	0.00123452	0.00159226
arabinose	7.40983e-05	5.77639e-05	6.81631e-05	5.86093e-05	4.90708e-05	5.16108e-05	8.45331e-05	4.65643e-05	6.03103e-05
aspartate	0.000226736	0.00377236	4.17803e-05	0.000384906	0.000435794	0.00391155	0.000518925	0.00239952	0.00312061
β-alanine	0.00248313	0.00397989	0.0048338	0.0787027	0.0708291	0.0523489	0.0805438	0.0377605	0.0622486
iso/citrate	0.364646	0.29563	0.359146	0.351798	0.271931	0.341692	0.411726	0.250856	0.323713
DHAP	0.000102381	6.09813e-05	6.28122e-05	0.000191197	0.0001729	0.000220578	0.000291645	0.000170534	0.000205874
E4P	0	0	0	0.000199764	0.000109813	0.000171682	0.000180015	0.000107352	0.00017932
F6P	0.00256629	0.00192049	0.00176673	0.00286722	0.00230419	0.00285127	0.00390926	0.00259873	0.00301805
Fructose	0.0417815	0.0334096	0.0377629	0.0399732	0.029303	0.0386815	0.0461775	0.0296209	0.0364987
fumarate	0.02602	0.0213765	0.0238909	0.0234315	0.0161616	0.0190119	0.0233672	0.0146675	0.0234038
G3P	0.010752	0.00801316	0.00564491	0.0166576	0.0110345	0.0141968	0.0142686	0.0078342	0.0196206
G6P	0.0107667	0.00881591	0.00933261	0.0120021	0.0108071	0.0131247	0.0171042	0.011673	0.0131969
gluconate	8.16764	8.19937	8.03692	1.18024	1.26066	1.02881	1.11111	0.805658	1.08751
glutamate	0.00125115	0.00085937	0	0.00639849	0.00543344	0.142278	0.00509678	0.065005	0.161718
glycerol	0.128294	0.12996	0.121814	0.156643	0.140664	0.123519	0.166695	0.125603	0.13442
glycine	0.00215621	0.0052835	0.00349726	0.0327064	0.0224448	0.0230271	0.0316581	0.0136571	0.0258581
isoleucine	9.24206e-05	0.000288983	2.47052e-05	0.000161671	0.000106324	0.000511128	0.000121334	0.00032406	0.000497628
itaconate	0.0288589	0.026153	0.0302528	0.00572154	0.00402407	0.00453058	0.00524059	0.00302409	0.0038821
lactate	0.00302433	0.00644575	0.00254151	0.00385922	0.00332443	0.00268613	0.00560368	0.00413061	0.00425898
leucine	0.000436289	0.00133053	0.000122694	0.000855524	0.000597256	0.00276483	0.000582053	0.00186966	0.00252825
malate	0.723509	0.716207	0.734239	0.188036	0.152268	0.16046	0.180664	0.128804	0.173202
mannitol	6.17628	5.5304	6.57568	6.88725	5.87249	6.40503	6.30665	5.56711	6.08473
mannose	0.00278742	0.00352521	0.00362992	0.00383178	0.00251643	0.00335222	0.00400745	0.00234104	0.00343315
meso-erythritol	0.742285	0.668238	0.833837	0.856336	0.717267	0.764888	0.803612	0.690936	0.743086
methionine	0.000223773	0.00254859	5.84309e-05	0.000592164	0.000433756	0.00455821	0.000580463	0.00228672	0.00426554
myo-Inositol	0.249668	0.195551	0.224134	0.275382	0.207914	0.261324	0.314027	0.196952	0.259819
pantothenate	0.000286645	0.0002357	0.000270686	0.000286197	0.000210643	0.000257731	0.00034438	0.000201501	0.000272364
PEP	0.000197583	0.000121457	0.000174894	0.000210355	0.000137072	0.000195784	0.000299327	0.000168709	0.000208063
phenylalanine	7.64927e-05	0.00029479	0	0.000162761	0.000133409	0.00300858	0.000150273	0.00100189	0.00313491
proline	0.00139161	0.00648175	0.00217035	0.00203916	0.00186173	0.0161655	0.00199608	0.0101199	0.0139146
pyroglutamate	0.625856	1.53949	0.533918	0.848411	0.602379	1.12793	0.75565	0.865068	1.05117
pyruvate	0.0048089	0.00452633	0.00475896	0.00249663	0.00183031	0.00202603	0.00258524	0.00174715	0.00226407
Ri5P	0.00316275	0.00231519	0.00188544	0.00438216	0.00372483	0.00438717	0.00524344	0.00312132	0.00486454
ribose	0.00239038	0.00194384	0.00215056	0.00213188	0.00171324	0.00191356	0.0025119	0.00172625	0.00213116
Ru5P	2.43994e-05	1.89288e-05	0	7.98037e-05	6.87498e-05	8.86299e-05	8.2729e-05	5.59043e-05	7.96003e-05
S7P	0.000925412	0.000831666	0.000130219	0.00294995	0.00237046	0.00276134	0.00260163	0.00230873	0.00305129
serine	0.00291473	0.00280351	0.00341568	0.00506773	0.00302852	0.00454082	0.00699196	0.00410923	0.00490087
sorbitol	0.115425	0.0943058	0.111194	0.157412	0.118649	0.1542	0.189846	0.108877	0.14334
succinate	0.063205	0.0558665	0.0545418	0.0328327	0.021161	0.023739	0.0265729	0.0174351	0.0301194
threonine	0.0256558	0.0151566	0.0274902	0.0362332	0.022898	0.0289865	0.0448595	0.0234057	0.0313516
trehalose	0.444344	0.420179	0.442139	0.454252	0.339169	0.419896	0.412247	0.323078	0.404787
tryptophan	2.58656e-05	0.000222792	1.5812e-05	0.000350761	0.000233071	0.000494276	0.000258014	0.00024597	0.000467043
tyrosine	0.00183136	0.00487306	0	0.0075702	0.00446322	0.00888355	0.00824795	0.0054874	0.00971169
uracil	0.00030881	0.0020315	0.000293375	0.00108264	0.000768835	0.00225123	0.000548247	0.00141252	0.00202857
valine	0.0172167	0.0403824	0.0129749	0.0292325	0.018895	0.0763323	0.0226994	0.0561267	0.0767407
xylitol	0.00129862	0.000966751	0.00112584	0.001554	0.00112935	0.00141182	0.00196236	0.00106642	0.00151232
xylose	0.000281261	0.000277967	0.000290207	0.000159613	8.93326e-05	0.00119376	0.000182954	0.000127211	0.000119308

## Sheet: Extraction
Table S3: Metabolite levels and results of statistical analyses while applying different washing steps
Component Name	CE			HE			SE			one-way ANOVA test
										p-value	FDR
malate	0.609753	0.590499	0.586855	0.226469	0.22322	0.225207	0.261089	0.267099	0.250349	5.7682e-09	3.0572e-07
α-ketoglutarate	0.0522612	0.0494981	0.0487803	0.0289224	0.0276347	0.0270257	0.0261049	0.0281704	0.0252295	1.8533e-06	3.2779e-05
aspartate	0.00352045	0.00392487	0.00385657	0.000533372	0.000942292	0.000500201	0.000687201	0.000695564	0.000858488	1.8554e-06	3.2779e-05
sorbitol	0.911796	0.894012	0.907111	1.51859	1.49768	1.63455	1.15995	1.12766	1.21668	1.2662e-05	0.00016778
DHAP	0.00159828	0.00172342	0.00165341	0.000669316	0.000429878	0.000644034	0.000835308	0.000966747	0.000889635	1.9837e-05	0.00017523
pyruvate	0.0282316	0.0260375	0.0257002	0.0145165	0.0142621	0.0128461	0.0151428	0.014901	0.0125954	2.3292e-05	0.00017635
itaconate	0.00657276	0.00581971	0.00599218	0.0031864	0.00320138	0.00315128	0.0040949	0.00401428	0.00358694	3.1317e-05	0.00020748
glycerol	0.140681	0.118433	0.157604	0.36857	0.415113	0.338924	0.18961	0.166547	0.206042	0.00010008	0.00058936
2-PG	0.000458683	0.000429971	0.000431162	0.000122167	7.13558e-05	0.000113965	0.00020311	0.000298647	0.00017395	0.00018596	0.0009856
fumarate	0.226819	0.195547	0.199278	0.1159	0.101597	0.11099	0.13759	0.149466	0.122468	0.00026971	0.0012995
serine	0.152867	0.149225	0.181435	0.036627	0.0818141	0.0316677	0.034216	0.0340358	0.03706	0.0003485	0.0015392
mannose	0.0252479	0.0228813	0.0227224	0.043865	0.0375073	0.041722	0.0287516	0.0350186	0.0315759	0.0007108	0.0027255
PEP	0.000453006	0.000464882	0.00045379	0.00020597	0.000124209	0.000172303	0.000223428	0.000288321	0.000141753	0.00071995	0.0027255
3-PG	0.000370258	0.000414206	0.000388713	0.000113295	8.09806e-05	0.000126298	0.000209994	0.000340852	0.000224984	0.00078225	0.002764
Ru5P	0.00135129	0.00134285	0.00131631	0.00086307	0.000502672	0.000752412	0.000578947	0.000790776	0.000639185	0.00096459	0.0031666
E4P	0.000362077	0.000356649	0.000376462	0.000222663	0.000143338	0.00021949	0.000230283	0.000255589	0.00020895	0.0010157	0.0031666
glutamate	0.735498	0.919269	1.38181	0	0	0	0.0576389	0.075286	0.0628321	0.0011046	0.0032524
succinate	0.291888	0.239841	0.271541	0.228272	0.226379	0.218138	0.186339	0.185178	0.191852	0.0022876	0.0063811
trehalose	3.7838	3.93652	4.32494	4.83443	4.998	4.82035	5.37084	4.9118	4.96228	0.0024687	0.006542
gluconate	0.00236197	0.00230973	0.00212955	0.00184549	0.00135923	0.00168001	0.00122596	0.00156085	0.00132226	0.0028377	0.0071619
6PG	0.0017755	0.00202054	0.0018133	0.000973745	0.000550827	0.000882768	0.000427213	0.00122077	0.000683537	0.0045203	0.010515
arabinose	0.0148633	0.0129135	0.01288	0.0110665	0.00978421	0.0102551	0.010202	0.0110368	0.0105075	0.0045632	0.010515
aconitate	0.00211007	0.00187725	0.00230188	0.00170562	0.00122545	0.00168509	0.00268885	0.00280897	0.00233701	0.0050822	0.011223
xylitol	0.0159932	0.0129506	0.0138081	0.0193706	0.0179449	0.0183282	0.0164863	0.0168137	0.0170151	0.0058584	0.01242
methionine	0.0264916	0.0264338	0.0356232	0.00554325	0.021585	0.00465987	0.00491278	0.00632168	0.00616288	0.0082284	0.016773
phenylalanine	0.010273	0.0115411	0.0249275	0	0	0	0.00058103	0.000692243	0.000629747	0.010762	0.020685
G3P	0.375564	0.338029	0.330982	0.498098	0.431606	0.502173	0.410415	0.473152	0.49921	0.010928	0.020685
valine	0.618365	0.526393	0.632132	0.162197	0.503338	0.17252	0.188174	0.150683	0.184802	0.01155	0.021108
alanine	2.66001	2.32643	2.65364	0.545952	2.37031	0.562885	0.694653	0.491052	0.628986	0.021119	0.036971
proline	0.0946973	0.0899908	0.104601	0.0184742	0.0906922	0.018636	0.0200679	0.018712	0.0208115	0.021625	0.036971
iso/citrate	0.682243	0.612374	0.64219	0.578062	0.502166	0.572127	0.638976	0.792385	0.758014	0.022639	0.037497
xylose	0.00104306	0.00081981	0.000946066	0.000656266	0.000559682	0.000603177	0.000494954	0.000599786	0.000814756	0.02523	0.040521
leucine	0.0239215	0.0229916	0.0269715	0.00749867	0.0254316	0.008217	0.00873376	0.00693203	0.00809882	0.037248	0.058062
isoleucine	0.0825627	0.0741926	0.0892157	0.0263918	0.0891452	0.0267244	0.0268941	0.0251165	0.0283045	0.050196	0.076011
Fructose	0.180322	0.159618	0.153776	0.229122	0.186814	0.208639	0.190481	0.225652	0.190193	0.058053	0.085466
tyrosine	0.0587837	0.0556114	0.049701	0.093387	0.0692599	0.0806602	0.0499757	0.0762555	0.0700444	0.064956	0.093045
threonine	0.130304	0.107298	0.106863	0.152503	0.106874	0.166369	0.156533	0.15107	0.155195	0.11513	0.15901
Ri5P	0.0357584	0.0332471	0.0329852	0.0489985	0.0339109	0.0427722	0.0238916	0.0356563	0.0322454	0.11701	0.15901
tryptophan	0.0126685	0.0152046	0.01126	0.0136335	0.0131516	0.0122388	0.00612937	0.0111106	0.0113864	0.14216	0.18465
uracil	0.00928453	0.00823653	0.00900106	0.00974124	0.0146263	0.0103113	0.00730885	0.00974335	0.00884863	0.14719	0.18465
ribose	0.0288195	0.0231078	0.0244902	0.0300327	0.0287228	0.0285484	0.0261256	0.0285157	0.0266755	0.14753	0.18465
S7P	0.0333955	0.0374098	0.0363554	0.0712195	0.0471756	0.0623987	0.0306973	0.0663597	0.0344645	0.15173	0.18465
meso-erythritol	10.3623	10.7247	10.5087	10.8313	10.9015	11.8738	10.9643	10.8053	11.1331	0.15329	0.18465
G6P	0.0643296	0.0706784	0.0693761	0.0712123	0.0439772	0.0627407	0.0360694	0.0667267	0.0443737	0.245	0.28856
myo-Inositol	0.328437	0.330763	0.321084	0.292628	0.313784	0.342365	0.312434	0.300878	0.298953	0.26832	0.30497
F6P	0.0299887	0.028604	0.0287761	0.0294627	0.0190915	0.0262607	0.0150666	0.0294499	0.0195589	0.27044	0.30497
β-alanine	0.0651637	0.0424041	0.0969115	0.106771	0.0494423	0.100027	0.110208	0.0798143	0.0999011	0.44138	0.48735
lactate	0.00382617	0.00327122	0.0185551	0.00930464	0.00700573	0.00419765	0.00387541	0.00463045	0.00333303	0.58178	0.62927
glycine	0.167832	0.135826	0.216073	0.224725	0.168438	0.208829	0.224302	0.158959	0.203316	0.6122	0.64894
mannitol	32.8498	34.0042	33.6701	32.6609	33.2189	35.6112	33.3456	32.6511	33.784	0.79785	0.82914
pyroglutamate	1.94778	1.50747	1.84279	1.80334	1.84117	1.37746	1.58898	1.86471	1.85853	0.83492	0.85098
pantothenate	0.00362242	0.00313329	0.00308209	0.00359113	0.00280909	0.00315657	0.00285729	0.00379988	0.00325693	0.92799	0.92799
Component Name	CM			HM			SM			one-way ANOVA test
										p-value	FDR
malate	0.528438	0.556846	0.59301	0.223193	0.240083	0.228066	0.279223	0.278699	0.27693	1.6116e-06	8.5412e-05
α-ketoglutarate	0.046047	0.045752	0.046131	0.029946	0.031285	0.029007	0.031314	0.02947	0.028057	3.5104e-06	9.3025e-05
ribose	0.025228	0.02447	0.025914	0.032179	0.032681	0.03139	0.025781	0.026037	0.025679	1.0746e-05	0.00018984
pyruvate	0.020633	0.02096	0.02312	0.011958	0.012872	0.013355	0.011581	0.01181	0.01177	1.7408e-05	0.00021138
sorbitol	0.896148	0.868849	0.884183	1.45554	1.64144	1.53735	1.20059	1.18197	1.16523	1.9942e-05	0.00021138
glycerol	0.153152	0.132997	0.131221	0.326018	0.353811	0.36647	0.148955	0.196783	0.145203	4.0671e-05	0.00035926
G3P	0.274577	0.265405	0.254598	0.464983	0.498066	0.518155	0.398676	0.356106	0.411156	6.5511e-05	0.00049601
DHAP	0.001325	0.001557	0.001759	0.000471	0.000549	0.000574	0.00099	0.000796	0.000806	0.0003662	0.0023534
fumarate	0.192134	0.193181	0.231034	0.119045	0.127014	0.110605	0.129518	0.125831	0.123772	0.00043766	0.0023534
arabinose	0.013865	0.01325	0.013925	0.011101	0.011264	0.011081	0.012033	0.010896	0.01143	0.00044403	0.0023534
iso/citrate	0.741844	0.757485	0.778443	0.660707	0.670543	0.574881	0.865781	0.831814	0.864784	0.00067968	0.0032748
xylitol	0.012999	0.014714	0.015061	0.019173	0.020153	0.018757	0.016209	0.01513	0.016404	0.00093489	0.0041291
tyrosine	0.055126	0.060879	0.064755	0.092234	0.097907	0.089131	0.077412	0.074045	0.088179	0.0012134	0.0048661
2-PG	0.000465	0.000576	0.000624	0.000164	0.000189	0.000108	0.000383	0.000219	0.000291	0.0012854	0.0048661
3-PG	0.000563	0.000733	0.000837	0.000185	0.00021	0.000124	0.000488	0.00028	0.000368	0.0020196	0.0068344
aspartate	0.004524	0.005062	0.005552	0.001225	0.001105	0.00122	0.00328	0.001193	0.000989	0.0020632	0.0068344
tryptophan	0.006608	0.009404	0.007124	0.014105	0.016205	0.013413	0.00878	0.010086	0.011635	0.0033342	0.010395
gluconate	0.001032	0.001239	0.001301	0.001528	0.001644	0.001694	0.001479	0.001525	0.001561	0.0039805	0.01172
PEP	0.000621	0.000961	0.001086	0.000169	0.000241	0.000171	0.000517	0.000239	0.000332	0.004722	0.013172
itaconate	0.005276	0.006302	0.005298	0.00396	0.003325	0.003876	0.004205	0.004872	0.003941	0.007585	0.0201
Ru5P	0.001358	0.001676	0.001899	0.000807	0.000941	0.000723	0.001375	0.000994	0.001002	0.0086172	0.021748
glycine	0.102352	0.106062	0.121119	0.111351	0.108532	0.12903	0.154514	0.22968	0.176205	0.013688	0.031789
succinate	0.241374	0.228939	0.228634	0.214883	0.243643	0.228296	0.173406	0.196669	0.20321	0.013795	0.031789
pyroglutamate	1.71418	2.01162	2.22171	1.35382	1.44275	1.47082	1.94378	2.05073	1.70198	0.019438	0.042925
S7P	0.045703	0.053111	0.053874	0.084784	0.090643	0.063902	0.069723	0.075088	0.086719	0.021263	0.045077
trehalose	4.3368	4.3073	4.59077	4.13959	4.17574	4.23857	5.11804	4.88194	4.46809	0.02723	0.053452
xylose	0.000994	0.000747	0.001056	0.000638	0.000663	0.000467	0.000817	0.000838	0.000754	0.029141	0.05516
uracil	0.009775	0.009721	0.008063	0.017208	0.016582	0.016428	0.017006	0.015444	0.008749	0.032586	0.059553
β-alanine	0.0251	0.029097	0.034094	0.020429	0.022262	0.02849	0.056419	0.171062	0.096444	0.039259	0.069357
6PG	0.001402	0.001766	0.002094	0.00105	0.001143	0.000718	0.001857	0.001136	0.001677	0.056573	0.091035
aconitate	0.002576	0.002854	0.002851	0.002496	0.002013	0.00173	0.002819	0.003373	0.002519	0.056847	0.091035
serine	0.111589	0.106822	0.102425	0.073543	0.077834	0.069958	0.095916	0.037003	0.03181	0.057159	0.091035
mannose	0.024164	0.025237	0.024667	0.029674	0.055063	0.045225	0.034158	0.033149	0.036206	0.059303	0.091035
Fructose	0.150332	0.177317	0.182662	0.214239	0.258018	0.199384	0.226418	0.198302	0.199978	0.060118	0.091035
alanine	2.22139	2.02404	1.98827	2.57173	2.52083	2.62242	2.35995	0.843858	0.455763	0.075915	0.11176
valine	0.581714	0.552983	0.566945	0.511262	0.552584	0.514739	0.553501	0.190699	0.132322	0.087693	0.12561
proline	0.082455	0.080201	0.075898	0.089913	0.098255	0.090615	0.097394	0.01675	0.017918	0.14974	0.20885
isoleucine	0.069366	0.070705	0.065456	0.077272	0.085976	0.081571	0.091253	0.029307	0.023126	0.24448	0.33224
E4P	0.000315	0.000332	0.00045	0.000311	0.000318	0.000215	0.000345	0.000261	0.000271	0.25231	0.33431
meso-erythritol	12.5591	11.1987	11.3288	10.8156	10.8264	11.0041	12.1735	11.5782	10.6427	0.32762	0.42351
phenylalanine	0.005348	0.005354	0.004091	0.005112	0.005518	0.005804	0.013611	0.021526	0.000724	0.35462	0.44749
leucine	0.017625	0.018216	0.017531	0.018132	0.019428	0.019657	0.02403	0.006812	0.0067	0.39625	0.47966
threonine	0.148807	0.14204	0.159769	0.135618	0.135644	0.137191	0.124684	0.134883	0.161211	0.39821	0.47966
myo-Inositol	0.330203	0.336531	0.328386	0.314626	0.322715	0.330936	0.338944	0.295924	0.318295	0.48268	0.56072
mannitol	35.4006	34.0142	34.096	32.4604	34.3238	33.4698	35.8011	33.6279	33.1596	0.48666	0.56072
Ri5P	0.047872	0.055644	0.062471	0.067993	0.079126	0.046283	0.058171	0.055598	0.066135	0.61994	0.69908
G6P	0.073204	0.08733	0.097765	0.080457	0.089521	0.063363	0.090087	0.075927	0.086624	0.65912	0.71858
methionine	0.019811	0.019855	0.015681	0.017531	0.02014	0.017796	0.024924	0.01363	0.004913	0.66435	0.71858
lactate	0.004603	0.004387	0.003133	0.003624	0.005108	0.004614	0.005868	0.004703	0.003559	0.68469	0.72577
glutamate	0.594481	0.658912	0.549005	0.46426	0.50234	0.516424	0.909685	1.17975	0.064315	0.73204	0.76075
pantothenate	0.003186	0.003424	0.003672	0.003465	0.003751	0.003404	0.003479	0.003342	0.003597	0.77663	0.79156
F6P	0.026424	0.03432	0.037117	0.030909	0.035698	0.027242	0.032476	0.028988	0.033384	0.92354	0.92354
Component Name	CC			SC						t-test
										p-value	FDR
glutamate	0	0	0	0.0385869	0.0330131	0.0412045				0.00010032	0.0023979
pyruvate	0.022465	0.0211454	0.021661	0.0123238	0.0107121	0.0125125				0.00013539	0.0023979
malate	0.559167	0.543453	0.613072	0.254153	0.270192	0.257893				0.00013573	0.0023979
α-ketoglutarate	0.0426931	0.0416664	0.049216	0.027202	0.0258317	0.0261111				0.0016428	0.019472
itaconate	0.00509242	0.00486284	0.0056425	0.00330628	0.00342824	0.00297956				0.001837	0.019472
sorbitol	0.890091	0.872708	0.977265	1.11976	1.15741	1.13576				0.0027766	0.024527
succinate	0.252199	0.212819	0.252467	0.163993	0.145204	0.154173				0.0040128	0.030383
G3P	0.190832	0.196684	0.301182	0.37172	0.381049	0.423009				0.014311	0.079225
PEP	0.000353196	0.00044029	0.000754366	0.000972569	0.00110587	0.00105944				0.01435	0.079225
Fructose	0.122323	0.118836	0.161594	0.234866	0.210655	0.189666				0.014948	0.079225
glycerol	0.230172	0.189404	0.223444	0.289901	0.255718	0.292407				0.019819	0.08865
meso-erythritol	13.4187	12.9528	13.0413	12.3326	12.2337	12.6796				0.021352	0.08865
tryptophan	0.00187607	0.00314201	0.00227142	0.00446763	0.00450369	0.00357249				0.022126	0.08865
2-PG	0.000281771	0.000297038	0.000485291	0.000606867	0.000721899	0.000578508				0.023417	0.08865
mannose	0.0191238	0.0186096	0.0277786	0.0314987	0.0312439	0.0342663				0.028394	0.10032
3-PG	0.000320928	0.000369898	0.000648961	0.000835931	0.000982488	0.00072679				0.033421	0.11071
E4P	0.000172274	0.000185167	0.000354993	0.000463943	0.00038323	0.000467245				0.036644	0.11424
tyrosine	0.028842	0.0404034	0.0590239	0.065543	0.0712973	0.0698558				0.043347	0.11858
iso/citrate	0.536835	0.548561	0.760323	0.83416	0.8241	0.818499				0.044528	0.11858
uracil	0.0019426	0.00435008	0.00201698	0.0047088	0.00534638	0.00656657				0.044747	0.11858
xylose	0.000629296	0.000630054	0.00375153	0.00344556	0.00497717	0.00436537				0.083807	0.2011
aspartate	0.00140445	0.00157107	0.00214857	0.00118333	0.00130702	0.00097317				0.08727	0.2011
mannitol	36.7556	35.8979	38.0631	35.2851	35.3462	35.8294				0.095409	0.21069
β-alanine	0.117529	0.0628718	0.0627449	0.130157	0.122583	0.108715				0.11039	0.22509
gluconate	0.000729179	0.000821101	0.0011721	0.00113292	0.0011987	0.00124026				0.11042	0.22509
glycine	0.187334	0.123815	0.109688	0.196849	0.173603	0.181103				0.15429	0.29494
fumarate	0.161848	0.143537	0.186614	0.143083	0.130845	0.147632				0.15582	0.29494
serine	0.0319723	0.0392939	0.0366221	0.0315325	0.0287356	0.034144				0.16511	0.29817
methionine	0.00414996	0.00413039	0.00291449	0.00503829	0.00412391	0.00448581				0.16877	0.29817
xylitol	0.0122539	0.011256	0.0159653	0.0166636	0.0148272	0.0154607				0.17881	0.30571
phenylalanine	0.000504214	0.000420317	0.000408828	0.00061147	0.000464236	0.000500412				0.20525	0.33995
valine	0.167992	0.183031	0.146211	0.167993	0.141108	0.138882				0.31209	0.50124
trehalose	5.16595	4.81869	0.0896694	5.44856	4.55715	5.43573				0.34275	0.52447
aconitate	0.00162366	0.00158519	0.00298448	0.00226189	0.00283695	0.00266421				0.34635	0.52447
proline	0.0136675	0.0167625	0.0196889	0.0194377	0.017101	0.0189777				0.39267	0.5781
pantothenate	0.00248312	0.00252865	0.00387072	0.00336989	0.00331095	0.00330538				0.46462	0.66554
DHAP	0.000889368	0.00105347	0.00194867	0.00104224	0.00114227	0.00103006				0.53292	0.74012
myo-Inositol	0.322069	0.326342	0.330417	0.305241	0.334714	0.321771				0.55511	0.74012
alanine	0.518187	0.411071	0.353034	0.460044	0.424263	0.49933				0.55858	0.74012
ribose	0.0219654	0.0196865	0.0267695	0.0266471	0.023642	0.0223272				0.59842	0.7453
Ru5P	0.000907779	0.0011626	0.00224213	0.0011385	0.00138214	0.00108511				0.60398	0.7453
isoleucine	0.018201	0.0504199	0.0218945	0.0256017	0.0229254	0.0248007				0.60468	0.7453
lactate	0.00563804	0.00430642	0.00344422	0.00560196	0.00517731	0.00391959				0.61995	0.74676
leucine	0.00745525	0.00868042	0.00726025	0.0080173	0.00733139	0.00728296				0.63973	0.75346
S7P	0.024704	0.0338757	0.0602347	0.0433964	0.0484077	0.036536				0.7907	0.91103
pyroglutamate	2.88198	2.56644	2.14379	2.53801	2.56891	2.31171				0.81275	0.91651
F6P	0.0170357	0.022613	0.0398481	0.0257565	0.0277057	0.0219437				0.85648	0.92319
arabinose	0.0131704	0.0118572	0.0153739	0.0155367	0.0121146	0.0119187				0.86759	0.92319
6PG	0.000721878	0.00138142	0.00196124	0.00105561	0.00166219	0.00113607				0.87093	0.92319
threonine	0.12366	0.122147	0.185172	0.147072	0.140709	0.152326				0.89196	0.92694
Ri5P	0.0375492	0.04424	0.0783544	0.0566739	0.0557181	0.0519354				0.91796	0.93561
G6P	0.0418783	0.0606075	0.100011	0.066806	0.0778337	0.0575809				0.99618	0.99618

## Sheet: Derivatization
Table S4: Metabolite levels and results of statistical analyses in various derivatization conditions
Component Name	37 °C			60 °C			80 °C			one-way ANOVA test
										p-value	FDR
gluconate	0.00239937	0.00246977	0.00251219	0.00194726	0.00208739	0.00180384	0.000210263	0.0002786	0.000194822	2.5998e-07	1.3519e-05
α-ketoglutarate	0.0354389	0.0382175	0.0362011	0.0319854	0.0322137	0.0323132	0.0232687	0.0243092	0.023699	5.9715e-06	0.00015526
lactate	0.00388419	0.00504511	0.00576789	0.00541975	0.00469735	0.00581433	0.0120287	0.0117561	0.0130949	3.3265e-05	0.00057659
PEP	0.000324181	0.000419496	0.000315784	0.000223573	0.000232745	0.000224577	1.10092e-05	5.70329e-06	1.40839e-05	4.6667e-05	0.00060667
6PG	0.000638418	0.000737494	0.000717303	0.00050324	0.000484275	0.000325035	0.000141153	9.78626e-05	9.60956e-05	8.6102e-05	0.00083591
Ri5P	0.0214021	0.0220937	0.0205808	0.0154404	0.0145805	0.0131184	0.0157507	0.0153444	0.0157329	9.6451e-05	0.00083591
DHAP	0.000693698	0.000718719	0.000784242	0.000417233	0.000420947	0.00050909	0.000407068	0.000459408	0.00033465	0.00066992	0.0049766
2-PG	0.00022661	0.000219413	0.000239861	0.000165036	0.000191137	0.000184319	0.000172622	0.000162553	0.000138623	0.0008122	0.0052793
tyrosine	0.0629419	0.0656624	0.0580673	0.0531201	0.0540227	0.045439	0.0316949	0.0300711	0.0405497	0.0010891	0.0062925
glycerol	0.674566	0.983821	0.737227	0.775014	0.823356	0.688889	1.28833	1.29861	1.21486	0.001873	0.0096428
pantothenate	0.00256912	0.0026504	0.00245645	0.00234324	0.0023999	0.00223382	0.00158491	0.00189271	0.00199324	0.0020398	0.0096428
pyroglutamate	1.55433	1.47264	1.72345	2.65706	2.66462	2.08817	2.80113	2.44116	2.8247	0.0029403	0.011996
uracil	0.00707812	0.00744971	0.00825128	0.0119099	0.0115603	0.00556444	0	0	0	0.0029989	0.011996
pyruvate	0.0303783	0.0376444	0.0291571	0.0399153	0.0362785	0.0368367	0.0448604	0.0524373	0.0500109	0.0036535	0.01357
G3P	0.252423	0.254619	0.243855	0.264234	0.255079	0.248271	0.285317	0.271805	0.286445	0.0046355	0.015878
3-PG	0.000224352	0.000246122	0.000262275	0.000191478	0.000217489	0.000194016	0.00018318	0.000166168	0.000157168	0.0048856	0.015878
S7P	0.0369215	0.0399625	0.034139	0.031386	0.0298155	0.026229	0.0265009	0.0269267	0.0286351	0.0053457	0.016352
F6P	0.019416	0.0222529	0.019398	0.0176791	0.0180612	0.0159988	0.0122407	0.0137557	0.0159292	0.0072536	0.020955
Ru5P	0.000523109	0.000578833	0.000768566	0.000427292	0.000469959	0.000393157	0.000367258	0.000299574	0.000313418	0.011817	0.032341
aconitate	0.000805369	0.000961882	0.000696842	0.00109807	0.00116805	0.000839204	0.00128485	0.00151976	0.00184038	0.012721	0.033075
ribose	0.0203927	0.0212199	0.0167962	0.0212319	0.0204202	0.0211523	0.023508	0.0278475	0.0295099	0.014681	0.035668
tryptophan	0.0127543	0.0135685	0.0163948	0.0141526	0.013994	0.0120623	0.0103356	0.0100432	0.00895051	0.01509	0.035668
sorbitol	1.34008	1.64016	1.28779	0.900356	1.08571	0.888895	1.32147	1.09908	1.11716	0.022464	0.048671
trehalose	0.577991	0.580526	0.647425	0.593706	0.563212	0.529174	0.69353	0.701646	0.629255	0.026492	0.055103
G6P	0.0411893	0.047	0.0402029	0.0375625	0.0384483	0.0356934	0.026628	0.0317713	0.03745	0.038124	0.0741
β-alanine	0.108024	0.0877252	0.0694624	0.0256252	0.0206061	0.0667319	0.0457902	0.0513866	0.0214715	0.038475	0.0741
iso/citrate	0.461784	0.493463	0.429618	0.448805	0.449257	0.468442	0.342204	0.363848	0.433486	0.044597	0.080534
proline	0.0226481	0.0263458	0.0370033	0.112627	0.107734	0.0201064	0	0	0	0.046084	0.080534
E4P	0.00142644	0.00137912	0.00163113	0.00117353	0.00115746	0.00090586	0.00135767	0.000995558	0.0012087	0.046462	0.080534
xylose	0.000520898	0.000603546	0.000472394	0.000548206	0.000507819	0.000531799	0.000589076	0.000648379	0.000639395	0.054981	0.092226
phenylalanine	0.00078018	0.000622873	0.00230174	0.0091777	0.010856	0.000836977	0	0	0	0.072892	0.11554
myo-Inositol	0.322672	0.312393	0.314093	0.312057	0.309287	0.296359	0.261417	0.290534	0.302873	0.073324	0.11554
succinate	0.234147	0.22958	0.187096	0.25108	0.233687	0.237737	0.236918	0.263806	0.265483	0.10544	0.16126
threonine	0.229172	0.235468	0.191659	0.192571	0.169866	0.201175	0.197979	0.196554	0.202621	0.15006	0.22295
meso-erythritol	2.91898	2.85958	3.4316	3.10201	3.02265	2.93208	4.04271	3.39976	3.18396	0.16683	0.24098
fructose	0.119727	0.140828	0.105847	0.115519	0.124398	0.117703	0.0837319	0.111327	0.108944	0.21367	0.30029
malate	0.659835	0.675323	0.634853	0.682339	0.67735	0.683694	0.656847	0.716362	0.691098	0.23558	0.32237
itaconate	0.00533893	0.00492923	0.00446677	0.00579799	0.00599304	0.00493349	0.00518593	0.00679018	0.00558807	0.2513	0.33507
mannose	0.0248488	0.0279264	0.0232872	0.0240104	0.0248065	0.0246809	0.0198828	0.0231213	0.0246073	0.2737	0.34774
alanine	0.979181	0.93698	1.16495	3.17747	3.06708	1.0064	1.45632	1.48886	3.66955	0.27418	0.34774
methionine	0.00621103	0.0076928	0.00975145	0.0224553	0.0234225	0.00747029	0.00485018	0.00554214	0.0216005	0.32657	0.40432
arabinose	0.0139388	0.0139474	0.0128277	0.0133486	0.0135395	0.0136429	0.0120878	0.0122586	0.0139102	0.3408	0.40643
fumarate	0.196125	0.204462	0.175788	0.205845	0.210711	0.216354	0.184573	0.215756	0.231476	0.3439	0.40643
aspartate	0.00104691	0.00157048	0.00159703	0.00320114	0.00368838	0.00148715	0.000834725	0.000955173	0.0037551	0.39682	0.45855
leucine	0.00670953	0.00699335	0.00866861	0.0247936	0.0244292	0.00651031	0.00657857	0.00749523	0.0295679	0.41571	0.46305
valine	0.206353	0.217977	0.269475	0.726087	0.69164	0.220289	0.243702	0.261464	0.967973	0.41853	0.46305
isoleucine	0.0220366	0.0241155	0.0326644	0.0864126	0.090209	0.0229182	0.0191378	0.0233472	0.109189	0.4503	0.48382
glutamate	0.0628087	0.0589208	0.273645	0.155664	0.132128	0.0567828	0.0370655	0.0431681	0.0731267	0.45591	0.48382
serine	0.0383666	0.0476143	0.0569598	0.126085	0.126064	0.0357864	0.0308941	0.0375641	0.164853	0.56414	0.57962
mannitol	7.00919	6.919	8.93105	7.01938	7.00724	6.9745	9.22314	7.58956	6.76941	0.56847	0.57962
xylitol	0.0121809	0.0140685	0.0110178	0.0128609	0.0116482	0.0130215	0.0105306	0.0120025	0.0126448	0.68197	0.68197

## Sheet: Different carbon sources
Table S5: Metabolite concentrations and results of statistical analyses during growth of U. maydis on glucose, fructose, or sucrose.
concentration (µg/g CDW)	Fructose			Glucose			Sucrose			one-way ANOVA test
										p-value	FDR
iso/citrate	22.118	24.8829	26.0049	28.4382	28.3079	27.8341	151.527	159.814	148.311	2.5435e-16	1.2972e-14
sorbitol	28.2704	29.9991	28.3117	71.3943	70.3496	69.0658	38.1713	40.9788	40.2491	5.1021e-12	8.6735e-11
trehalose	93.4458	110.558	109.844	771.661	741.198	746.195	126.612	137.23	265.524	4.7868e-12	8.6735e-11
meso-erythritol	2198.98	2243.88	2245.34	5348.68	5408.57	5354.02	6456.8	6353.57	6149.18	9.7752e-12	1.2463e-10
arabinose	0.323153	0.363917	0.305953	0.398043	0.4015	0.37829	0.921943	0.896998	0.928554	3.2576e-10	3.3227e-09
alanine	69.9188	79.5278	86.5555	152.438	148.179	156.453	82.253	83.751	90.6408	1.0192e-09	8.0998e-09
proline	7.33404	8.50504	7.94705	13.1199	11.8397	13.7286	5.9513	5.42707	4.9956	1.1117e-09	8.0998e-09
tyrosine	1.70286	2.17641	2.64006	5.0667	5.19636	5.41009	3.90215	3.66177	3.93328	5.0333e-09	3.2087e-08
aconitate	0.737059	0.7232	0.984574	0.513946	0.548791	0.589745	2.90176	2.68164	2.16948	7e-06	3.7123e-08
uracil	0.322424	0.341402	0.480263	1.85074	1.69343	1.98732	0.765315	0.465762	0.60176	2e-05	9.6748e-08
methionine	1.80899	2.3573	2.50937	4.78095	4.42053	4.6716	2.10402	2.41431	2.26577	6.9397e-08	3.2175e-07
mannitol	7849.12	7950.81	8047.47	3394.43	3378.82	3427.18	4428.51	4534.02	4607.98	1.5225e-07	5.9041e-07
succinate	25.6426	30.2768	25.6167	34.562	34.9295	35.2603	64.9717	65.0211	66.0842	1.4329e-07	5.9041e-07
xylose	0.139193	0.133532	0.126597	0.126672	0.123189	0.104123	0.322121	0.312776	0.262487	1.6207e-07	5.9041e-07
xylitol	4.36191	4.87229	4.9655	5.051	5.03878	5.15616	7.30229	7.41697	7.63095	3.3203e-07	1.1289e-06
leucine	5.59666	6.62756	7.0687	9.4964	9.59324	9.89981	7.84627	7.61998	7.17391	4.4018e-07	1.4031e-06
isoleucine	2.50652	3.4213	3.37038	4.96803	4.88456	5.14533	3.54812	3.54621	3.76182	5.4043e-07	1.6213e-06
threonine	14.6726	17.0131	17.7047	22.5916	23.0075	23.6048	15.7529	16.387	16.4193	7.1749e-07	2.0329e-06
glycine	8.98355	11.1829	13.1378	19.3451	17.8719	19.4778	12.3052	11.6889	12.4019	1.5812e-06	4.0321e-06
glutamate	194.849	215.162	203.168	343.422	369.168	353.864	284.739	292.142	229.609	3.4681e-06	8.4225e-06
pyroglutamate	54.4179	60.7834	57.0641	86.8176	90.9942	90.1893	71.881	73.0439	61.3793	5.1923e-06	1.2037e-05
ribose	1.59169	1.85471	1.87061	3.17707	2.69242	2.58972	1.85563	1.97234	1.8519	1.0435e-05	2.2174e-05
G3P	76.7434	80.5611	81.2722	111.056	107.331	101.786	114.028	114.29	127.421	1.5379e-05	3.1373e-05
valine	16.6077	17.9613	18.796	21.0591	20.9957	21.0994	15.5805	15.1453	14.9589	2.9329e-05	5.7531e-05
phenylalanine	3.31137	3.88832	4.25797	5.77912	6.3309	6.59036	2.75544	3.49498	5.16961	4.9375e-05	9.3264e-05
pyruvate	13.883	14.8118	13.4246	19.457	20.4467	19.8327	13.0014	14.5479	17.0071	5.4723e-05	9.6237e-05
serine	12.7616	12.7596	11.6296	18.3378	18.4165	17.6048	15.4477	15.2087	15.4751	5.3982e-05	9.6237e-05
tryptophan	0.108547	0.22536	0.38065	0.571567	0.698398	0.776771	0.169212	0.137178	0.0894802	8.5693e-05	0.00014568
myo-Inositol	59.039	56.6684	56.1462	33.9063	35.0456	36.9361	59.2505	59.3711	56.0623	9.3627e-05	0.00014922
pantothenate	0.274481	0.295066	0.232601	0.429883	0.436091	0.422545	0.344743	0.328647	0.202406	9.3311e-05	0.00014922
malate	154.147	175.288	156.908	143.321	152.827	149.956	235.023	238.978	227.641	0.00012297	0.00019004
fumarate	15.5339	18.2733	16.3678	17.6139	20.1465	21.5551	14.2867	13.7034	13.6153	0.00014686	0.00022029
itaconate	57.1668	63.0336	56.7759	14.4642	11.226	13.0075	43.459	42.4647	48.8864	1.0156e-06	0.003
E4P	3.90416	3.7366	1.9429	6.59098	8.02108	9.24313	5.22103	7.08637	5.69199	0.0021834	0.0031815
mannose	2.02617	2.39762	2.64665	2.74054	2.83904	2.6788	2.27851	2.36045	2.33482	0.0056934	0.0080656
glycerol	6.32281	9.17023	6.48103	7.80625	8.80122	10.0546	9.47159	9.05023	10.0016	0.013233	0.01824
α-ketoglutarate	16.265	17.4223	15.1113	24.9039	25.3032	27.0299	36.1304	40.2757	34.3293	0.009	0.02
2-PG	0.191157	0.175408	0.0816769	0.0405703	0.109689	0.0800948	0.321651	0.21231	0.192702	0.016101	0.021609
aspartate	10.1507	12.4774	12.3509	7.62424	9.39651	7.1879	11.1664	10.0845	11.9931	0.020855	0.027272
β-alanine	1.77141	1.73778	1.28866	2.0746	2.01169	2.08407	0.167327	0.577363	0.552611	0.063299	0.080707
6PG	4.7605	3.94294	5.12631	2.91668	3.16898	3.08802	3.23006	3.08928	3.13605	0.081764	0.10171
PEP	0.295919	0.22975	0.142362	0.0322549	0.120095	0.0709601	0.249724	0.128917	0.212986	0.10977	0.13329
DHAP	10.1807	10.8806	9.22451	8.29697	7.27158	7.82313	6.61277	6.38388	6.48188	0.18575	0.22031
F6P	94.8808	105.439	104.684	86.424	97.3103	92.6809	84.561	93.5447	80.224	0.34384	0.39854
Ru5P	10.4561	13.7027	12.2973	9.21815	10.6854	10.1465	12.0931	10.7811	10.2803	0.45612	0.51693
3-PG	2.68202	2.50511	2.2197	2.02089	2.3714	2.13351	2.60932	2.33605	2.74608	0.47276	0.52415
G6P	76.8535	89.238	87.1857	73.5649	78.9627	74.7159	70.4268	80.778	68.7069	0.5586	0.60614
gluconate	1.93786	2.44729	2.17015	1.2853	1.47591	1.55467	1.85006	2.01038	2.02246	0.65201	0.67862
S7P	52.6314	59.8625	62.9141	51.842	56.277	54.5016	50.8869	56.2062	53.3887	0.65034	0.67862
Ri5P	4.37515	4.49317	3.95662	3.684	4.36569	4.05259	4.5254	4.46405	3.71143	0.91494	0.93324
lactate	2.73519	0	0.915364	0.279088	2.40192	1.70434	4.96084	1.73916	2.01907	0.98836	0.98836
